# Supplementary material for: Effect of warm-up and muscle fatiguing exercise on knee joint sounds in motion by vibroarthrography: A randomized crossover trial
Source: PLoS One. 2021 Sep 17;16(9):e0257652. doi: 10.1371/journal.pone.0257652 (PMC8448316; doi:10.1371/journal.pone.0257652)
Supplement: S1 Table — Data table with the mean and median values from five repetitions of extension and of the mean sound amplitude (A) and of the median power frequency (B) during the different measurement times in the control and intervention sessions, as well as the pre-post differences for the corresponding conditions. (XLSX) [file pone.0257652.s001.xlsx]

## Sheet: Diff_MuscleFatigue
Pbn	Tegner	Time until fatigue (sec)	Borg MF	fatigue MF	fatigue WU	Borg WU	Borg_Pre-Post	fatigue_Pre-Post	MWAmpKMMT_Ex_MF	MWAmpKMMT_Fl_MF	MWAmpKMP_Ex_MF	MWAmpKMP_Fl_MF	MWAmpIMMT_Ex_MF	MWAmpIMMT_Fl_MF	MWAmpIMP_Ex_MF	MWAmpIMP_Fl_MF	MDFreKMMT_Ex_MF	MDFreKMMT_Fl_WMF	MDFreKMP_Ex_MF	MDFreKMP_Fl_MF	MDFreIMMT_Ex_MF	MDFreIMMT_Fl_MF	MDFreIMP_Ex_MF	MDFreIMP_Fl_MF
1	5	613	17	8	1	7	10	7	2.59394	-2.148	3.80541	3.45763	-0.538093	0.864473	-2.57896	-6.28246	-29.4789	-11.4851	-46.4661	-26.0966	2.05486	-22.2882	24.4283	14.7324
2	9	169	16	9	0	8	8	9	-0.512715	1.31753	2.32164	0.350854	-2.71955	-1.29112	-8.24969	-16.5044	8.65885	28.5131	-14.0651	-4.85491	-17.5981	-28.2547	-6.09013	46.1448
3	5	567	13	6	3		13	3	-2.12824	-5.42968	-1.06013	-1.60795	-3.35816	-4.6954	-2.0677	-2.83757	31.3666	7.81543	5.5473	-4.93997	-4.41123	-0.121362	8.77781	25.593
4	7	275	20	8	0	7	13	8	0.873357	0.987223	0.5765	1.04218	-2.15503	-5.275	18.1197	8.31289	8.52095	-22.1664	7.90933	-9.16712	146.072	127.385	-106.228	9.58898
5	6	710	18	9	1	8	10	8	1.35999	-0.425016	1.38594	-1.26711	-0.183038	-1.1423	-2.12007	-2.10248	37.5395	-25.2634	5.49483	-16.0078	26.4243	-37.6159	23.0959	-13.9463
6	6	834	17	10	0	7	10	10	-1.48022	-0.662035	-1.23943	-0.740401	-1.26002	-1.42105	-3.86366	-1.58828	-1.38534	2.14381	0.552323	-19.8508	-25.106	-11.3577	16.4227	-1.46894
7	6	195	16	7	1	7	9	6	-0.723878	0.0682724	-0.209016	-0.370017	4.10542	4.58478	1.67569	-1.17765	12.5324	-3.63308	2.82498	-27.9035	-6.80122	-38.2595	-21.3057	15.2171
9	7	320	16	9	1	7	9	8	-5.80818	-3.67583	-1.87784	-2.16758	-5.21893	-7.39945	10.5586	6.09044	29.0415	3.4703	-11.8244	2.66168	31.4148	34.6689	12.9566	-41.5108
10	4	735	16	6	2	7	9	4	3.74712	2.11218	4.69641	1.05319	2.08832	1.0164	-1.85108	-3.66328	-1.81151	-0.264111	-5.49704	-2.69037	-31.5268	32.173	-17.2815	49.5311
12	4	782	15	7	0	6	9	7	-0.586661	-0.375625	-1.11317	-1.5207	-2.93005	1.90488	1.26502	2.73938	14.4877	-0.659262	11.9459	4.13009	30.3369	-40.2955	-11.1893	-1.46076
13	5	910	15	6	1	7	8	5	-1.8077	-2.21687	-0.583119	-0.816508	2.4669	1.72531	-26.9418	-20.5874	-2.91292	7.28931	0.189531	3.35848	-24.815	-36.3476	37.4272	2.94055
14	5	548	16	8	0	6	10	8	-1.77598	-0.515128	0.0562466	-0.142243	2.03015	3.0093	2.36068	2.46342	-19.5014	19.6917	-11.0583	8.558	-57.662	-23.6433	-12.2848	2.27788
15	8	375	16	9	4	8	8	5	0.371865	-0.770335	-0.198796	-0.366235	-1.94249	-0.0291864	-7.43144	-1.54457	-0.276104	11.3117	-3.97294	3.26211	-20.5865	3.61919	19.6266	-34.1513
16	7	200	19	8	0	7	12	8	-1.81493	1.65687	0.640207	-1.86983	-3.14383	-1.5017	-1.08687	2.83413	7.99579	-3.97504	-13.0206	13.2546	-4.40062	-27.3535	-33.8861	-30.9378
17	4	375	16	8	1	7	9	7	1.86204	0.705542	-1.11831	-1.36151	-2.24615	-0.217018	-2.30227	-0.871571	-10.5671	39.6654	-20.1408	-12.8599	-14.4179	49.9132	-15.1794	-23.3032
18	4	605	19	8	0	7	12	8	-0.0494302	0.242569	1.55483	2.61768	-2.52411	-5.26325	-5.01216	-7.01826	-4.6843	11.7489	-0.0243794	-16.3653	-5.61065	21.5119	23.5932	-11.3947
19	4	380	17	9	0	7	10	9	1.42921	3.4945	-5.11058	-4.2186	-1.66688	-3.05083	1.81981	-1.27313	6.20217	-28.0954	76.6204	8.1701	-13.5883	-7.62252	0.720515	-12.1256

## Sheet: Diff_WarmUp
Pbn	Tegner	randomisation	fatigue WU	Borg WU	MWAmpKMMT_Ex_WU	MWAmpKMMT_Fl_WU	MWAmpKMP_Ex_WU	MWAmpKMP_Fl_WU	MWAmpIMMT_Ex_WU	MWAmpIMMT_Fl_WU	MWAmpIMP_Ex_WU	MWAmpIMP_Fl_WU	MDFreKMMT_Ex_WU	MDFreKMMT_Fl_WU	MDFreKMP_Ex_WU	MDFreKMP_Fl_WU	MDFreIMMT_Ex_WU	MDFreIMMT_Fl_WU	MDFreIMP_Ex_WU	MDFreIMP_Fl_WU
1	5	KM-IM	1	7	-1.55797	0.24893	-4.74809	-3.00952	2.66787	1.05458	-2.68271	-0.697333	33.8166	22.7793	15.0716	10.1131	-2.3988	-5.46825	-15.316	0.904043
2	9	KM-IM	0	8	1.36681	0.786247	-0.995561	2.34857	-0.541487	-0.0270512	-24.53	-13.2845	-0.869156	4.14751	0.268678	13.7831	-9.53491	-6.37598	60.3708	27.1113
3	5	IM-KM	3		3.22286	4.8805	-0.525157	-1.98975	1.82349	0.437803	0.460505	-1.09048	12.3877	2.3593	-7.63376	27.9645	-53.8103	10.905	-27.9725	-7.99331
4	7	IM-KM	0	7	-1.64528	-0.812767	-1.65222	-0.12922	1.07645	3.64777	-15.8705	-4.69788	-8.12296	25.1875	-1.80013	0.0617092	-107.456	-140.949	137.421	4.39756
5	6	KM-IM	1	8	-4.38431	-0.92335	-2.73644	1.50155	3.1166	3.09818	-19.6471	-25.3345	-29.9631	14.2768	-26.1591	4.721	-4.38204	34.5893	37.0932	28.0321
6	6	IM-KM	0	7	-1.40398	0.76464	-2.9395	0.0416201	3.97224	0.644743	2.26445	-2.83475	-7.67967	6.38768	-19.9013	1.44354	3.1483	-5.80435	16.8288	40.7021
7	6	KM-IM	1	7	-2.56009	-2.59953	0.117913	-2.71082	4.01222	0.488764	-0.523947	-0.795589	-13.5359	22.8163	-3.92776	55.4728	-9.29962	15.1567	27.6378	39.3174
9	7	KM-IM	1	7	-2.584	3.50035	-3.06903	-0.952011	4.12399	5.44677	-16.1709	-13.311	-25.1177	-8.56365	-15.0743	-23.8254	-28.8606	-61.4154	28.381	32.7057
10	4	IM-KM	2	7	-2.17314	0.235616	-2.80155	-2.33697	-4.49132	-4.31529	1.70224	1.14158	13.0269	9.12701	10.1494	6.80047	11.45	4.20668	2.26612	-9.8361
12	4	KM-IM	0	6	-0.930934	-1.90663	-3.31044	-1.14012	1.13492	2.77105	4.78859	2.85999	0.480981	-30.0134	-3.23988	5.6255	-9.93679	26.4858	-5.33065	15.5797
13	5	KM-IM	1	7	-0.986971	-0.408752	0.205651	-1.20634	0.937467	0.461449	0.546088	2.68803	4.45615	-2.93952	0.353307	-3.64562	19.5071	10.7654	-5.53673	-5.97243
14	5	IM-KM	0	6	0.460669	-0.581822	0.114954	1.0815	2.06187	0.964539	1.87789	2.56023	-16.8756	-6.53594	-17.0751	-14.0649	48.6264	-71.4136	-17.0774	-39.914
15	8	KM-IM	4	8	-0.174957	-0.242707	-5.86093	-3.7046	-3.32954	-2.39698	-3.08347	-3.34053	4.1505	-12.0912	-16.3787	-8.28121	39.8758	0.36607	-1.25286	-8.2256
16	7	IM-KM	0	7	0.882539	-3.93946	-5.22169	2.17427	1.44012	1.1801	4.64351	4.86025	-30.8379	3.16116	7.17061	-3.59655	44.58	10.809	41.6924	-21.9529
17	4	KM-IM	1	7	0.676887	0.633498	-2.58942	-2.67826	2.29949	1.76481	0.0871979	3.11917	-7.43893	13.4448	3.30646	-15.6493	6.82076	-46.3862	-9.44022	-27.7864
18	4	IM-KM	0	7	-1.25654	-0.224898	-4.80107	-2.79612	4.87738	9.96469	0.0784321	1.02403	-3.04667	8.70302	-38.8436	23.7831	0.8249	-7.2534	-12.3468	-7.01701
19	4	IM-KM	0	7	-8.69157	-6.5429	-6.29328	-5.27174	0.510281	1.06589	0.856288	4.91748	-46.5562	22.447	-25.1565	23.2479	-13.6666	0.118267	2.44764	25.2175
														Median	-3.92776				2.26612
				Mean	-1.27882				1.5113					Min	-38.8436				-27.9725
				SD	2.53421				2.43444					Max	15.0716				137.421

## Sheet: Warm-Up-CarryOver
Pbn	Tegner	Randomisation	MWAmp_SU_MT_Ex_WU	MWAmp_SU_MT_Fl_WU	MWAmp_SU_P_Ex_WU	MWAmp_SU_P_Fl_WU	MDFre_SU_MT_Ex_WU	MDFre_SU_MT_Fl_WU	MDFre_SU_P_Ex_WU	MDFre_SU_P_Fl_WU
1	5	KM-IM	1.1099	1.30351	-7.43079	-3.70686	31.4178	17.311	-0.244417	11.0171
2	9	KM-IM	0.825322	0.759196	-25.5256	-10.9359	-10.4041	-2.22847	60.6394	40.8944
3	5	IM-KM	5.04636	5.3183	-0.0646514	-3.08024	-41.4226	13.2643	-35.6063	19.9712
4	7	IM-KM	-0.568831	2.835	-17.5227	-4.8271	-115.579	-115.761	135.621	4.45927
5	6	KM-IM	-1.26771	2.17483	-22.3835	-23.8329	-34.3451	48.8661	10.9342	32.7531
6	6	IM-KM	2.56826	1.40938	-0.675047	-2.79313	-4.53137	0.58333	-3.07251	42.1456
7	6	KM-IM	1.45212	-2.11076	-0.406034	-3.50641	-22.8355	37.973	23.71	94.7901
9	7	KM-IM	1.53998	8.94711	-19.24	-14.263	-53.9784	-69.979	13.3067	8.88029
10	4	IM-KM	-6.66446	-4.07967	-1.09931	-1.19539	24.4769	13.3337	12.4155	-3.03564
12	4	KM-IM	0.203987	0.864417	1.47815	1.71987	-9.45581	-3.52762	-8.57053	21.2052
13	5	KM-IM	-0.0495034	0.0526974	0.751739	1.48168	23.9633	7.82586	-5.18343	-9.61805
14	5	IM-KM	2.52254	0.382718	1.99285	3.64173	31.7508	-77.9495	-34.1526	-53.9789
15	8	KM-IM	-3.5045	-2.63968	-8.9444	-7.04513	44.0263	-11.7251	-17.6316	-16.5068
16	7	IM-KM	2.32266	-2.75936	-0.578188	7.03452	13.742	13.9701	48.863	-25.5495
17	4	KM-IM	2.97637	2.3983	-2.50222	0.440907	-0.618177	-32.9414	-6.13376	-43.4356
18	4	IM-KM	3.62083	9.7398	-4.72264	-1.7721	-2.22177	1.44963	-51.1904	16.7661
19	4	IM-KM	-8.18129	-5.47701	-5.43699	-0.35426	-60.2229	22.5652	-22.7089	48.4654

## Sheet: MuscleFatigue_CarryOver
Pbn	Tegner	Time until fatigue	Randomisation	MWAmp_SU_MT_Ex_MF	MWAmp_SU_MT_Fl_MF	MWAmp_SU_P_Ex_MF	MWAmp_SU_P_Fl_MF	MDFre_SU_MT_Ex_MF	MDFre_SU_MT_Fl_MF	MDFre_SU_P_Ex_MF	MDFre_SU_P_Fl_MF
1	5	10:13 min	KM-IM	2.05584	-1.28353	1.22645	-2.82483	-27.4241	-33.7733	-22.0379	-11.3641
2	9	02:49 min	KM-IM	-3.23227	0.0264104	-5.92805	-16.1536	-8.93924	0.258385	-20.1553	41.2899
3	5	09:27 min	IM-KM	-5.4864	-10.1251	-3.12782	-4.44552	26.9554	7.69407	14.3251	20.653
4	7	04:35 min	IM-KM	-1.28167	-4.28777	18.6962	9.35507	154.593	105.218	-98.319	0.421857
5	6	11:50 min	KM-IM	1.17695	-1.56731	-0.734133	-3.36959	63.9638	-62.8793	28.5907	-29.9541
6	6	13:54 min	IM-KM	-2.74025	-2.08308	-5.10308	-2.32868	-26.4913	-9.21393	16.975	-21.3197
7	6	03:15 min	KM-IM	3.38154	4.65305	1.46668	-1.54767	5.73122	-41.8926	-18.4807	-12.6864
9	7	05:20 min	KM-IM	-11.0271	-11.0753	8.68081	3.92286	60.4562	38.1392	1.13228	-38.8491
10	4	12:15 min	IM-KM	5.83545	3.12858	2.84533	-2.61009	-33.3384	31.9089	-22.7785	46.8407
12	4	13:02 min	KM-IM	-3.51671	1.52925	0.151852	1.21867	44.8246	-40.9547	0.75656	2.66934
13	5	15:10 min	KM-IM	0.659201	-0.491557	-27.5249	-21.4039	-27.7279	-29.0583	37.6168	6.29903
14	5	09:08 min	IM-KM	0.254167	2.49418	2.41693	2.32118	-77.1633	-3.95161	-23.343	10.8359
15	8	06:15 min	KM-IM	-1.57062	-0.799522	-7.63024	-1.9108	-20.8626	14.9308	15.6537	-30.8892
16	7	03:20 min	IM-KM	-4.95876	0.155175	-0.446667	0.964299	3.59516	-31.3286	-46.9068	-17.6833
17	4	06:15 min	KM-IM	-0.384115	0.488524	-3.42058	-2.23308	-24.985	89.5787	-35.3203	-36.1631
18	4	10:05 min	IM-KM	-2.57354	-5.02068	-3.45732	-4.40058	-10.295	33.2609	23.5688	-27.76
19	4	06:20 min	IM-KM	-0.237665	0.443666	-3.29077	-5.49174	-7.38612	-35.7179	77.3409	-3.95545

## Sheet: Original
Participant	Random(1=KG)	Leg(ri=1)	Age	gender (f=1)	Weight (kg)	Height (cm)	BMI	DomLeg (ri1, le2)	Leg(ri=1)	measuredLeg (1=dom, 2=non-dom)	Activity per week (h)	Activity per session (min)	TotalActivity (min/week)	StrenghtTraining (min/week)	Lysholm	Tegner	MWAmpKMBaseMT_Ex	MWAmpKMPreMT_Ex	MWAmpKMPostMT_Ex	MWAmpKMBaseMT_Fl	MWAmpKMPreMT_Fl	MWAmpKMPostMT_Fl	MWAmpKMBaseP_Ex	MWAmpKMPreP_Ex	MWAmpKMPostP_Ex	MWAmpKMBaseP_Fl	MWAmpKMPreP_Fl	MWAmpKMPostP_Fl	MWAmpIMBaseMT_Ex	MWAmpIMPreMT_Ex	MWAmpIMPostMT_Ex	MWAmpIMBaseMT_Fl	MWAmpIMPreMT_Fl	MWAmpIMPostMT_Fl	MWAmpIMBaseP_Ex	MWAmpIMPreP_Ex	MWAmpIMPostP_Ex	MWAmpIMBaseP_Fl	MWAmpIMPreP_Fl	MWAmpIMPostP_Fl	MDAmpKMBaseMT_Ex	MDAmpKMPreMT_Ex	MDAmpKMPostMT_Ex	MDAmpKMBaseMT_Fl	MDAmpKMPreMT_Fl	MDAmpKMPostMT_Fl	MDAmpKMBaseP_Ex	MDAmpKMPreP_Ex	MDAmpKMPostP_Ex
1	1	1	24	1	54.3	162	20.6904	1	1	1	2	70	140	60	95	5	84.5615	83.0035	85.5974	86.0209	86.2699	84.1219	92.536	87.7879	91.5933	91.7679	88.7583	92.216	84.388	87.0558	86.5177	85.9872	87.0418	87.9063	91.9721	89.2894	86.7105	91.986	91.2887	85.0062	79.1315	76.6906	78.7373	79.4661	78.8171	77.4658	81.6255	77.9073	82.1515
2	1	2	23	2	80	179	24.968	2	2	1	6	90	540	360	90	9	86.2247	87.5915	87.0788	86.2805	87.0667	88.3843	97.426	96.4304	98.7521	99.5482	101.897	102.248	93.9719	93.4304	90.7109	95.0981	95.0711	93.7799	99.3339	74.8039	66.5542	102.232	88.9478	72.4433	81.3447	82.9455	82.4662	80.7773	81.5326	82.2854	88.8169	89.2295	90.0369
3	2	2	25	1	57.7	172	19.5038	1	2	2	3.5	70	245	120	90	5	87.2281	90.451	88.3228	85.1806	90.0611	84.6314	100.83	100.305	99.2449	97.9982	96.0085	94.4005	83.7011	85.5246	82.1664	84.9601	85.3979	80.7025	94.0156	94.4761	92.4084	92.1555	91.0651	88.2275	81.894	83.2292	81.0529	80.2538	82.31	78.2702	93.3071	92.5136	91.439
4	2	1	23	1	57.3	160	22.3828	1	1	1	7	90	630	360	100	7	88.4913	86.8461	87.7194	88.9286	88.1158	89.1031	98.8289	97.1767	97.7532	98.6218	98.4925	99.5347	95.6432	96.7197	94.5647	94.6151	98.2629	92.9879	97.5206	81.6501	99.7698	96.6458	91.948	100.261	83.1424	83.1614	82.9734	82.2064	82.6553	84.4065	90.9273	92.1305	92.6684
5	1	2	24	1	56.7	165	20.8264	1	2	2	4	75	300	120	89	6	85.0482	80.6639	82.0239	83.1261	82.2027	81.7777	95.5914	92.855	94.2409	94.4928	95.9943	94.7272	79.7194	82.836	82.653	81.2709	84.369	83.2267	97.64	77.9929	75.8728	101.089	75.7541	73.6516	78.2418	75.8714	76.7683	77.588	76.674	76.8299	90.3329	87.7182	89.5959
6	2	1	25	1	57.9	164.5	21.3967	1	1	1	5	90	450	270	94	6	90.4627	89.0587	87.5785	88.1531	88.9177	88.2557	103.231	100.291	99.0518	101.139	101.18	100.44	93.9422	97.9145	96.6544	95.1493	95.7941	94.373	84.8275	87.0919	83.2283	84.4553	81.6206	80.0323	85.6993	84.5128	83.202	83.7665	83.896	83.9981	97.4771	95.7139	93.8206
7	1	2	26	2	81.5	190	22.5762	1	2	2	4	75	300	300	89	6	86.4979	83.9378	83.2139	86.7731	84.1735	84.2418	99.1783	99.2962	99.0872	103.148	100.438	100.068	84.6483	88.6605	92.7659	86.8609	87.3497	91.9345	87.685	87.161	88.8367	89.8831	89.0875	87.9099	81.4513	78.6655	77.3637	81.6169	78.429	76.907	92.3487	89.2212	88.1573
8	2	1	22	2	77.8	188	22.0122		1		3	90	270	0	90	9	96.9702	95.1723	96.4449	93.6543	92.6989	91.3034	102.421	104.11	103.512	98.4078	97.9799	98.0383													91.0109	90.2898	90.8663	87.1326	86.2894	85.5017	94.6549	96.9194	96.7371
9	1	2	26	1	68.4	178	21.5882	1	2	2	4		450	60	95	7	91.2017	88.6177	82.8095	86.2723	89.7727	86.0968	102.986	99.9171	98.0393	100.442	99.4901	97.3225	85.269	89.393	84.174	84.1387	89.5855	82.186	99.7152	83.5443	94.1029	97.6813	84.3702	90.4607	80.6835	78.261	74.3608	79.2214	77.8218	73.4221	95.2329	92.362	89.7194
10	2	1	27	2	79.6	181.8	24.0838	2	1	2	0	0	0	0	100	4	86.7529	84.5797	88.3268	84.5437	84.7793	86.8915	94.9208	92.1192	96.8156	97.945	95.608	96.6612	88.3461	83.8548	85.9431	87.8214	83.5061	84.5225	97.1565	98.8587	97.0077	95.4172	96.5588	92.8955	82.1162	80.7099	83.4994	79.8291	80.198	82.1989	88.0418	86.1456	90.1133
11	1	1	28	1	56.7	169	19.8522	1	1	1	2.5	60	150	150	100	6	89.1001	89.7758	89.2317	88.1998	88.5911	87.3604	95.9771	93.2245	92.5214	95.8204	92.2653	90.3922													83.2379	84.1811	83.1833	83.1377	83.1426	82.4246	87.6545	86.8169	84.2468
12	1	2	26	1	45.2	162.5	17.1172	1	2	2	4		360	600	95	4	84.6738	83.7428	83.1562	83.0766	81.17	80.7943	96.2094	92.899	91.7858	96.4204	95.2803	93.7596	86.0801	87.2151	84.285	82.216	84.987	86.8919	70.4987	75.2873	76.5523	70.7303	73.5903	76.3297	80.3071	76.9651	76.0968	79.313	75.8244	75.3851	89.6072	85.8232	84.5027
13	1	1	25	2	66.5	180	20.5247	2	1	2	5	120	600	0	94	5	98.9422	97.9553	96.1476	98.5493	98.1405	95.9237	103.958	104.163	103.58	101.69	100.483	99.6667	89.1715	90.109	92.5759	89.7949	90.2564	91.9817	102.244	102.79	75.8479	98.0542	100.742	80.1549	91.4464	90.5869	89.7069	90.8754	88.5275	87.6219	94.0682	93.9683	92.7574
14	2	1	28	1	63.5	172	21.4643	1	1	1	2	60	120	20	100	5	79.031	79.4916	77.7157	79.2044	78.6225	78.1074	83.3821	83.4971	83.5533	86.9908	88.0723	87.9301	83.4089	85.4708	87.5009	84.827	85.7916	88.8009	94.591	96.4689	98.8295	96.8448	99.405	101.868	75.427	74.8489	74.5948	74.721	73.1492	73.9474	75.3748	74.1492	75.8052
15	1	1	26	1	57.9	180	17.8704	1	1	1	5	120	600	240	100	8	96.918	96.7431	97.1149	95.2114	94.9687	94.1984	85.5304	79.6695	79.4707	80.2805	76.5759	76.2096	94.0492	90.7196	88.7771	91.4019	89.0049	88.9757	92.9715	89.8881	82.4566	89.8149	86.4744	84.9298	91.5784	90.0301	90.4593	89.887	89.2918	89.0169	69.4485	65.3131	64.4224
16	2	2	25	2	86.8	182.5	26.0612	1	2	2	3	120	360	360	100	7	85.615	86.4976	84.6827	88.4669	84.5274	86.1843	98.4639	93.2422	93.8824	93.3529	95.5271	93.6573	88.028	89.4681	86.3243	86.8366	88.0167	86.515	94.5608	99.2043	98.1175	93.9388	98.7991	101.633	81.4584	81.7686	80.3805	84.8145	80.2588	81.8975	89.9933	86.6236	86.1532
17	1	2	30	2	63	178	19.8839	1	2	2	3	60	180	120	95	4	87.1571	87.834	89.696	88.4226	89.0561	89.7617	90.1347	87.5452	86.4269	87.7496	85.0713	83.7098	87.6199	89.9194	87.6733	88.777	90.5418	90.3248	102.516	102.603	100.301	100.088	103.207	102.336	81.867	83.0336	84.6907	82.799	83.405	84.138	77.1165	74.5069	74.2066
18	2	2	28	1	56.8	168	20.1247	1	2	2	3.5	90	315	0	100	4	80.101	78.8445	78.795	78.8979	78.673	78.9155	100.878	96.077	97.6318	93.7597	90.9636	93.5812	83.8783	88.7557	86.2316	80.3096	90.2743	85.011	97.3693	97.4478	92.4356	96.5962	97.6202	90.602	74.334	72.9537	73.4599	73.6831	73.1184	73.1191	90.382	86.2122	88.5709
19	2	1	26	2	65	174	21.4692	1	1	1	0	0	180	180	88	4	77.5225	68.8309	70.2601	74.6122	68.0693	71.5638	102.949	96.6554	91.5448	102.103	96.831	92.6124	89.5302	90.0405	88.3736	90.319	91.3849	88.3341	98.2671	99.1234	100.943	96.0615	100.979	99.7058	68.724	64.857	66.5072	67.0954	64.5478	67.0096	95.1899	92.1684	86.7795
																Mean	87.5	86.2967	86.1008	86.5039	86.0988	85.6641	97.128	94.5927	94.6572	95.8777	94.5745	94.0618	87.7291	89.2404	88.1113	87.6696	89.2139	88.1444	94.2873	90.4518	88.8221	93.7455	91.2622	88.7322
				11												Min	77.5225	68.8309	70.2601	74.6122	68.0693	71.5638	83.3821	79.6695	79.4707	80.2805	76.5759	76.2096	79.7194	82.836	82.1664	80.3096	83.5061	80.7025	70.4987	74.8039	66.5542	70.7303	73.5903	72.4433
				8												Max	98.9422	97.9553	97.1149	98.5493	98.1405	95.9237	103.958	104.163	103.58	103.148	101.897	102.248	95.6432	97.9145	96.6544	95.1493	98.2629	94.373	102.516	102.79	100.943	102.232	103.207	102.336
[truncated: 63 more columns]
